# Supplementary material for: Circulating Tumor Cell Persistence Associates with Long-Term Clinical Outcome to a Therapeutic Cancer Vaccine in Prostate Cancer
Source: J Pers Med. 2021 Jun 26;11(7):605. doi: 10.3390/jpm11070605 (PMC8303369; doi:10.3390/jpm11070605)
Supplement: Supplementary file 1 [file jpm-11-00605-s001.zip]

Archive with 1 entries (1 files):
- jpm-1241035-supplementary.pdf
